# Supplementary material for: Transcriptional Complexity and Distinct Expression Patterns of auts2 Paralogs in Danio rerio
Source: G3 (Bethesda). 2017 Jun 16;7(8):2577–93. doi: 10.1534/g3.117.042622 (PMC5555464; doi:10.1534/g3.117.042622)
Supplement: Supplementary file 11 [file 2577TableS1.xlsx]

## Sheet: Sheet 1 - Table S1. Index of Ne
Table S1. Index of Neuroanatomical Terms and Abbreviations.
Abbr.	English Terms	Latin Terms
A	anterior thalamic nucleus	nucleus anterior thalami
CC	cerebellar crest	crista cerebellaris
CCe	cerebellar corpus	corpus cerebelli
Chor	horizontal commissure	commissura horizontalis
CM	mammillary body	corpus mamillare
CON	caudal octavolateralis nucleus	nucleus octavolateralis caudalis
Cpost	posterior commissure	commissura posterior
D	dorsal telencephalic area	area dorsalis telencephali
Dc	central zone of dorsal telencephalic area	area dorsalis telencephali, zona centralis
Dd	dorsal zone of dorsal telencephalic area	area dorsalis telencephali, zona dorsalis
DIL	diffuse nucleus of the inferior lobe	nucleus diffusus lobi inferioris hypothalami
DiV	diencephalic ventricle	ventriculus diencephali
Dl	lateral zone of dorsal telencephalic area	area dorsalis telencephali, zona lateralis
Dm	medial zone of dorsal telencephalic area	area dorsalis telencephali, zona medialis
DON	descending octaval nucleus	nucleus octavus descendens
DOT	dorsomedial optical tract	tractus opticus dorsomedialis
Dp	posterior zone of dorsal telencephalic area	area dorsalis telencephali, zona posterior
EG	granular eminence	eminentia granularis
ENv	endopeduncular nucleus, ventral part	nucleus entopeduncularis, pars ventralis
GC	central gray	griseum centrale
Hc	caudal zone of periventricular hypothalamus	nucleus periventricularis hypothalami, zona caudalis
Hd	dorsal zone of periventricular hypothalamus	nucleus periventricularis hypothalami, zona dorsalis
Hv	ventral zone of periventricular hypothalamus	nucleus periventricularis hypothalami, zona ventralis
IL	inferior lobe of hypothalamus	lobus inferior hypothalami
IO	inferior olive	oliva inferior
IRF	inferior reticular formation	formatio reticularis, pars inferior
LCa	caudal lobe of cerebellum	lobus caudalis cerebelli
LOT	lateral olfactory tract	tractus olfactoris lateralis
LVII	facial lobe	lobus facialis
LIX	glossopharyngeal lobe	lobus glossopharyngei
LX	vagal lobe	lobus vagi
MA	Mauthner axon	fibra Mauthneri
ML	molecular layer of corpus cerebelli
MLF	medial longitudinal fascicle	fasciculus longitudinalis medialis
MON	medial octavolateralis nucleus	nucleus octavolateralis medialis
PC	posterior cerebellar tract	tractus cerebellaris posterior
PCL	purkinje cell layer of corpus cerebelli
PG	preglomerular area	area proglomerulosa
PGl	lateral preglomerular nucleus	nucleus praeglomerulosus lateralis
PGm	medial preglomerular nucleus	nucleus praeglomerulosus medialis
PGZ	periventricular gray zone of optic tectum	stratum periventriculare tecti optici
PPa	parvocellular preoptic nucleus, anterior part	nucleus praeopticus parvocellularis, pars anterior
PPp	parvocellular preoptic nucleus, posterior part	nucleus praeopticus parvocellularis, pars posterior
RV	rhombencephalic ventricle	ventriculus rhombocephali
SD	dorsal sac	saccus dorsalis
TeO	optic tectum	tectum opticum
TeV	tectal ventricle	ventriculus mesencephali
TL	longitudinal torus	torus longitudinalis
TLa	lateral torus	torus lateralis
TS	semicircular torus	torus semicircularis
TTB	tecto-bulbar tract	tractus tectobulbaris
Val	lateral division of valvula cerebelli	valvula cerebelli, pars lateralis
Vam	medial division of valvula cerebelli	valvula cerebelli, pars medialis
Vd	dorsal nucleus of ventral telencephalic area	area ventralis telencephali, nucleus dorsalis
Vl	lateral nucleus of ventral telencephalic area	area ventralis telencephali, nucleus lateralis
VOT	ventrolateral optic tract	tractus opticus ventrolateralis
Vv	ventral nucleus of ventral telencephalic area	area ventralis telencephali, nucleus ventralis
VIII	octaval nerve	nervus octavus
Abbreviations and terms are from: Wullimann, M.F., B. Rupp, and H. Reichert. Neuroanatomy of the zebrafish brain: a topological atlas. Basel, Boston, Berlin: Birkhauser Verlag, 1996.
