# Supplementary material for: Transcriptional Complexity and Distinct Expression Patterns of auts2 Paralogs in Danio rerio
Source: G3 (Bethesda). 2017 Jun 16;7(8):2577–93. doi: 10.1534/g3.117.042622 (PMC5555464; doi:10.1534/g3.117.042622)
Supplement: Supplementary file 12 [file 2577TableS2.xlsx]

## Sheet: Sheet 1 - Table S2. RNASeq tran
Table S2. RNASeq transcripts annotated in the zebrafish auts2a gene locus on chromosome 10.
	Transcript ID	mRNA, bp	ORF1, aa	Source of tissue for RNASeq data	TSS	Comments
R1	RNASEQT00000094568	1372	212	merged developmental stages	TSS1	incomplete 3’ end
R2	RNASEQT00000185805RNASEQT00000244717	4055	262	5 dpf embryo female head	TSS2	alternative 3’ end in intron 4
R3	RNASEQT00000008207 RNASEQT00000015233	1151	210	whole embryo olfactory epithelium	TSS2	incomplete 3’ end
R4	RNASEQT00000318392	3341	112	male head	TSS4	alternative 3’ end in intron 4
R5	RNASEQT00000131839RNASEQT00000156405RNASEQT00000244695 RNASEQT00000816255	1770	non-coding	2 dpf embryo 3 dpf embryo female head epiboly 75% embryo	TSS6	alternative 3' end in intron 7
R6	RNASEQT00000406605	2152	119	24 hpf embryo	TSS6	alternative 3’ end in intron 9
R7	RNASEQT00000487943	4972	811	128-cell embryo	TSS7	full-length
R8	RNASEQT00000363014	893	non-coding	ovary	TSS7	alternative 3’ end in intron 7
R9	RNASEQT00000015232	6179	1082	olfactory epithelium	TSS8	full-length
R10	RNASEQT00000734702	1737	389	dome stage embryo	TSS9	alternative 3' end in intron 10
R11	RNASEQT00000131824 RNASEQT00000244671	1210	267	2 dpf embryo female head	TSS10	alternative 3' end in intron 11
R12	RNASEQT00000156391 RNASEQT00000329402	3172	196	3 dpf embryo female body	TSS10	alternative 3' end in intron 10
R13	RNASEQT00000815970 RNASEQT00000809991	1448 1469	216 223	epiboly 75% embryo epiboly 50% embryo	TSS10	alternative 3' end in intron 10 (exon 9: 218 nt) alternative 3' end in intron 10 (exon 9: 239 nt)
R14	RNASEQT00000460831	5044	401	6 hpf embryo	TSS10?	incomplete 5’ end, intron retention
R15	RNASEQT00000156376	1221	219	3 dpf embryo	TSS11	alternative 3' end in intron 18
R16	RNASEQT00000329377	897	126	female body	TSS11	alternative 3' end in intron 16
R17	RNASEQT00000118641	696	non-coding	1 dpf embryo	TSS11	alternative 3' end in intron 15
R18	RNASEQT00000734372 RNASEQT00000809605 RNASEQT00000406559	3338	612	dome stage embryo epiboly 50% embryo 24 hpf embryo	TSS11?	incomplete 5' end
R19	RNASEQT00000664461	633	non-coding	2-cell stage embryo	TSS12	alternative 3’ end in intron 17
R20	RNASEQT00000219985 RNASEQT00000362998	743	non-coding	6 hpf embryo ovary	TSS13	alternative 3’ end in intron 18
1The longest predicted ORF. For non-coding transcripts no ORF longer then 100 amino acids can be predicted. Identical in sequence transcripts are shown as a group, although they have unique IDs (due to the different sources of tissue). The structures of transcripts R2, R4-R8, R10-R17, R19 and R20 are shown in Figure 1B.
