# Supplementary material for: Transcriptional Complexity and Distinct Expression Patterns of auts2 Paralogs in Danio rerio
Source: G3 (Bethesda). 2017 Jun 16;7(8):2577–93. doi: 10.1534/g3.117.042622 (PMC5555464; doi:10.1534/g3.117.042622)
Supplement: Supplementary file 13 [file 2577TableS3.xlsx]

## Sheet: Sheet 1 - Table S3. RNASeq tran
Table S3. RNASeq transcripts annotated in the zebrafish auts2b gene locus on chromosome 15.
	Transcript ID	mRNA, bp	ORF1, aa	Source of tissue for RNASeq data	TSS	Comments
R1	RNASEQT00000042536	2899	748	olfactory epithelium	TSS1	incomplete 5’ end, full-length
R2	RNASEQT00000093338	2630	748	merged developmental stages	TSS1	incomplete 5’ end, full-length
R3	RNASEQT00000043391 RNASEQT00000049094	2760	535	merged developmental stages whole embryo	TSS1	incomplete 5’ end, alternative splicing in exon 14
R4	RNASEQT00000222895	657	130	6 hpf embryo	TSS2	alternative 3’ end in intron 5
R5	RNASEQT00000302503	2018	621	male head	?	incomplete 5’ end
R6	RNASEQT00000140983	2209	570	2 dpf embryo	TSS4
R7	RNASEQT00000166038	2144	598	5 dpf embryo	TSS4
R8	RNASEQT00000237420	2378	427	female head	TSS4
R9	RNASEQT00000151815 RNASEQT00000222883	1941	427	6 hpf embryo 3 dpf embryo	TSS5
R10	RNASEQT00000116557	1942	427	1 dpf embryo	TSS5
R11	RNASEQT00000151827	692	non-coding	3 dpf embryo	?	incomplete 5’ end, alternative 3’ end in intron 10
1The longest predicted ORF. Transcripts, identical in sequence, are shown as a group although they have a unique ID (due to different sources of tissue). The structures of transcripts R4, R6-R10 are shown in Figure 3A.
