# Supplementary material for: Transcriptional Complexity and Distinct Expression Patterns of auts2 Paralogs in Danio rerio
Source: G3 (Bethesda). 2017 Jun 16;7(8):2577–93. doi: 10.1534/g3.117.042622 (PMC5555464; doi:10.1534/g3.117.042622)
Supplement: Supplementary file 14 [file 2577TableS4.xlsx]

## Sheet: Sheet 1 - Table S4. RNASeq tran
Table S4. RNASeq transcripts annotated in the zebrafish fbrsl1 gene locus on chromosome 5.
	Transcript ID	mRNA, bp	ORF1, aa	Source of tissue for RNASeq data	TSS	Comments
R1	RNASEQT00000188883 RNASEQT00000056483 RNASEQT00000434040 RNASEQT00000409203 RNASEQT00000676679 RNASEQT00000571549 RNASEQT00000189987 RNASEQT00000780619 RNASEQT00000320242	899	105	female body olfactory epithelium dome stage embryo 6 hpf embryo 1-4 somites embryo 14-19 somites embryo 1 dpf embryo 48 hpf embryo 5 dpf embryo	TSS3	alternative 3’ end in intron 3
R2	RNASEQT00000207144 RNASEQT00000255385 RNASEQT00000296222 RNASEQT00000825290 RNASEQT00000434272 RNASEQT00000535543	1652	105	female head male head 2-cells embryo 128-cells embryo 20-25 somites embryo 4 dpf embryo	TSS3	alternative 3' end in intron 4
R3	RNASEQT00000581434 RNASEQT00000763335 RNASEQT00000449172 RNASEQT00000687415		100	1-cell stage embryo 1K-cell stage embryo 30 hpf embryo 5 dpf embryo	TSS3	alternative 3’ end in intron 5
R4	RNASEQT00000380800	1945	non-coding	24 hpf embryo	TSS4	alternative 3' end in intron 9
R5	RNASEQT00000054612 RNASEQT00000409264 RNASEQT00000605915 RNASEQT00000434654 RNASEQT00000687969	4358	810	whole embryo 6 hpf embryo 24 hpf embryo 72 hpf embryo 5 dpf embryo	TSS4	incomplete 5' end (exon 9a)
R6	RNASEQT00000005648	4409	808	olfactory epithelium	TSS4	incomplete 5’ end (exon 9b)
R7	RNASEQT00000155726 RNASEQT00000268901	1438	non-coding	male body 3 dpf embryo	TSS5	alternative 3' end in intron 8
R8	RNASEQT00000443810	1000	non-coding	epiboly 50% embryo	TSS6	alternative 3’ end in intron 12
R9	RNASEQT00000790017	1036	non-coding	2-cells embryo	TSS6	alternative 3’ end in intron 9
R10	RNASEQT00000849727	1136	122	epiboly 75% embryo	TSS7	alternative 3’ end in intron 12
R11	RNASEQT00000434860	772	non-coding	dome stage embryo	TSS7	alternative 3’ end in intron 9
R12	RNASEQT00000296292 RNASEQT00000763851	3701 3812	767 765	male head 1K-cell stage embryo	?	1st nucleotide is inside of exon 9a
R13	RNASEQT00000320269	973	non-coding	female body	?	alternative 3' end in intron 14; 1st nucleotide is inside of exon 9a
R14	RNASEQT00000825701 RNASEQT00000677172 RNASEQT00000434469 RNASEQT00000450203 RNASEQT00000536571	3806 3812 3806 3812 3806	763	128-cells embryo 1-4 somites embryo 20-25 somites embryo 30 hpf embryo 4 dpf embryo	?	1st nucleotide is inside of exon 9b
R15	RNASEQT00000572838 RNASEQT00000569632 RNASEQT00000781212	3728		14-19 somites embryo 36 hpf embryo 48 hpf embryo	?	skipped exon 17; 1st nucleotide is inside of exon 9b
R16	RNASEQT00000118931	986	non-coding	1 dpf embryo	?	alternative 3' end in intron 11; 1st nucleotide is inside of exon 9b
R17	RNASEQT00000748685	369	non-coding	6 hpf embryo	?	alternative 3’ end in intron 12; 1st nucleotide is inside of exon 9b
R18	RNASEQT00000155737	246	non-coding	3 dpf embryo	TSS8	alternative 3' end in intron 12
R19	RNASEQT00000790564	3628	672	2-cells embryo	TSS9	skipped exon 17
R20	RNASEQT00000207169 RNASEQT00000435045 RNASEQT00000380839 RNASEQT00000345534	911	non-coding	2 cells embryo dome stage embryo 24 hpf embryo ovary	TSS9	alternative 3' end in intron 14
R21	RNASEQT00000155756 RNASEQT00000435239	3860	524	3 dpf embryo dome stage embryo	TSS10
R22	RNASEQT00000207177 RNASEQT00000268922 RNASEQT00000345545	759	non-coding	2 cells embryo ovary male body	TSS10	alternative 3' end in intron 16
R23	RNASEQT00000749064	3705	554	6 hpf embryo	TSS11
R24	RNASEQT00000849980 RNASEQT00000268935 RNASEQT00000320277	3683	524	epiboly 75% embryo male body female body	TSS12
R25	RNASEQT00000380899	2933	524	24 hpf embryo	TSS13
1The longest ORF predicted from the cDNA sequence. For non-coding transcripts no ORF longer then 100 amino acids can be predicted. Transcripts, identical in sequence, are shown as a group although they have a unique ID (due to different sources of tissue). The structures of transcripts R1-R3, R6, R8, R10-R15 are shown in Figure 6B.
