# Supplementary material for: Transcriptional Complexity and Distinct Expression Patterns of auts2 Paralogs in Danio rerio
Source: G3 (Bethesda). 2017 Jun 16;7(8):2577–93. doi: 10.1534/g3.117.042622 (PMC5555464; doi:10.1534/g3.117.042622)
Supplement: Supplementary file 15 [file 2577TableS5.xlsx]

## Sheet: Sheet 1 - Table S5. RNASeq tran
Table S5. RNASeq transcripts annotated in the zebrafish fbrs gene locus on chromosome 12.
	Transcript ID	mRNA, bp	ORF1, aa	Source of tissue for RNASeq data	TSS	Comments
R1	RNASEQT00000097781 RNASEQT00000204186 RNASEQT00000303621	6046	1242	merged developmental stages male head 2 cells embryo	TSS1	full-length
R2	RNASEQT00000153236 RNASEQT00000185516 RNASEQT00000263549 RNASEQT00000346584	1536	204	3 dpf embryo 5 dpf embryo male body, ovary	TSS1	alternative 3’ end in intron 4
R3	RNASEQT00000250994	2555	575	female head	TSS1	alternative 3’ end in intron 13
R4	RNASEQT00000139907	2801	675	2 dpf embryo	TSS1	alternative 3’ end in intron 17
R5	RNASEQT00000338093	1064	204	female body	TSS2	alternative 3’ end in intron 4
R6	RNASEQT00000117627 RNASEQT00000263579 RNASEQT00000338113 RNASEQT00000346593	3200	569	1 dpf embryo ovary male body female body	TSS3
R7	RNASEQT00000218427	4565	1024	6 hpf embryo	?	incomplete 5’ end
1The longest ORF predicted from the cDNA sequence. Transcripts, identical in sequence, are shown as a group although they have a unique ID (due to different sources of tissue). The structures of transcripts R2-R6 are shown in Figure 9B.
